# Supplementary material for: Metabolomics Integration in Assisted Reproductive Technologies for Enhanced Embryo Selection beyond Morphokinetic Analysis
Source: Int J Mol Sci. 2023 Dec 29;25(1):491. doi: 10.3390/ijms25010491 (PMC10778973; doi:10.3390/ijms25010491)
Supplement: Supplementary file 1 [file ijms-25-00491-s001.zip]

Archive with 1 entries (1 files):
- ijms-2725386-supplementary.pdf
